# Supplementary material for: Benzoic Acid Derivatives Improve Plasma Stability of Diester Butyrophilin Ligand Prodrugs
Source: J Med Chem. 2026 Feb 12;69(4):4329–45. doi: 10.1021/acs.jmedchem.5c03034 (PMC12951462; doi:10.1021/acs.jmedchem.5c03034)
Supplement: Supplementary file 2 [file jm5c03034_si_002.csv]

Compound	Smiles	logp	gamma delta proliferation from hPBMC 72h exposure 14 day proliferation EC50 [nM]	Interferon gamma production by T cells exposed to K562 cells treated with test compounds for 1h EC50 [nM]	t1/2 in 50% plasma
8a	Fc1ccccc1C(=O)OCOP(=O)(Oc2ccc(cc2)C(C)C)CC\C=C(/C)CO	5.4	0.75	1	0.41
8b	FC(F)(F)c1ccccc1C(=O)OCOP(=O)(Oc2ccc(cc2)C(C)C)CC\C=C(/C)CO	6.13	4	3.9	39
8c	FC(F)(F)c1cccc(c1)C(=O)OCOP(=O)(Oc2ccc(cc2)C(C)C)CC\C=C(/C)CO	6.13	1	0.84	8.9
8d	FC(F)(F)c1ccc(cc1)C(=O)OCOP(=O)(Oc2ccc(cc2)C(C)C)CC\C=C(/C)CO	6.13	0.86	2.3	26
8e	CC(=O)c1ccc(cc1)C(=O)OCOP(=O)(Oc2ccc(cc2)C(C)C)CC\C=C(/C)CO	4.73	2.6	1.4	4.7
8f	N#Cc1ccc(cc1)C(=O)OCOP(=O)(Oc2ccc(cc2)C(C)C)CC\C=C(/C)CO	5.11	1.2	1.2	0.74
8g	O=N(=O)c1ccc(cc1)C(=O)OCOP(=O)(Oc2ccc(cc2)C(C)C)CC\C=C(/C)CO	5.21	0.58	3.2	1.1
8h	FC(F)(F)c1ccc(c(c1)C(F)(F)F)C(=O)OCOP(=O)(Oc2ccc(cc2)C(C)C)CC\C=C(/C)CO	7.01	7.7	9.3	29
8i	FC(F)(F)c1cc(cc(c1)C(F)(F)F)C(=O)OCOP(=O)(Oc2ccc(cc2)C(C)C)CC\C=C(/C)CO	7.01	7.3	31	5
8j	N#Cc1ccc(c(F)c1)C(=O)OCOP(=O)(Oc2ccc(cc2)C(C)C)CC\C=C(/C)CO	5.26	1	1.6	0.3
8k	FC(F)(F)c1ccc(cc1F)C(=O)OCOP(=O)(Oc2ccc(cc2)C(C)C)CC\C=C(/C)CO	6.28	3.9	0.8	4.7
9a	Fc1ccccc1C(=O)OCOP(=O)(Oc2ccc(cc2)C(C)C)CC\C=C(/C)COC(C)=O	5.82	0.63	1.7	0.51
9b	FC(F)(F)c1ccccc1C(=O)OCOP(=O)(Oc2ccc(cc2)C(C)C)CC\C=C(/C)COC(C)=O	6.55	2.8	3.7	33
9c	FC(F)(F)c1cccc(c1)C(=O)OCOP(=O)(Oc2ccc(cc2)C(C)C)CC\C=C(/C)COC(C)=O	6.55	0.57	1.9	3.3
9d	FC(F)(F)c1ccc(cc1)C(=O)OCOP(=O)(Oc2ccc(cc2)C(C)C)CC\C=C(/C)COC(C)=O	6.55	0.22	1.2	7.2
9e	CC(=O)c1ccc(cc1)C(=O)OCOP(=O)(Oc2ccc(cc2)C(C)C)CC\C=C(/C)COC(C)=O	5.14	1.3	0.83	2
9f	N#Cc1ccc(cc1)C(=O)OCOP(=O)(Oc2ccc(cc2)C(C)C)CC\C=C(/C)COC(C)=O	5.52	0.74	1.5	0.96
9h	FC(F)(F)c1ccc(c(c1)C(F)(F)F)C(=O)OCOP(=O)(Oc2ccc(cc2)C(C)C)CC\C=C(/C)COC(C)=O	7.43	6.3	19	20
9i	FC(F)(F)c1cc(cc(c1)C(F)(F)F)C(=O)OCOP(=O)(Oc2ccc(cc2)C(C)C)CC\C=C(/C)COC(C)=O	7.43	2.1	26	4.3
9j	N#Cc1ccc(c(F)c1)C(=O)OCOP(=O)(Oc2ccc(cc2)C(C)C)CC\C=C(/C)COC(C)=O	5.67	0.32	1.9	0.42
9k	FC(F)(F)c1ccc(cc1F)C(=O)OCOP(=O)(Oc2ccc(cc2)C(C)C)CC\C=C(/C)COC(C)=O	6.69	1.1	3.1	1.7
